# Supplementary material for: Tuning of olfactory cortex ventral tenia tecta neurons to distinct task elements of goal-directed behavior
Source: eLife. 2020 Aug 4;9:e57268. doi: 10.7554/eLife.57268 (PMC7423337; doi:10.7554/eLife.57268)
Supplement: Figure 2—source data 1. [file elife-57268-fig2-data1.zip]

Archive with 3 entries (2 files):
- Figure2B/
- Figure2B/RawData.mat
- Figure2B/DataViewer.m
