# Supplementary material for: Tuning of olfactory cortex ventral tenia tecta neurons to distinct task elements of goal-directed behavior
Source: eLife. 2020 Aug 4;9:e57268. doi: 10.7554/eLife.57268 (PMC7423337; doi:10.7554/eLife.57268)
Supplement: Figure 5—source data 1. [file elife-57268-fig5-data1.zip › Figure5B/DataViewer.m]

%% Data Viewer


load('RawData.mat');


%% Figure 5B: Decoding accuracy


figure(1);

subplot(1,2,1); hold on;
plot( RawData.fromOdorValveOn.X, RawData.fromOdorValveOn.Yshuffled, 'Color', [ .7 .7 .7 ] );
plot( RawData.fromOdorValveOn.X, RawData.fromOdorValveOn.Ymain, 'Color', 'k', 'LineWidth', 2 );
xlim( [ RawData.fromOdorValveOn.X(1) RawData.fromOdorValveOn.X(end) ] );
ylim( [ 0 100 ] );
xlabel('Time - odor onset (sec)');
ylabel('% Decoding accuracy');
title('Odor decoding accuracy in the odor-guided go/no-go task');

subplot(1,2,2); hold on;
plot( RawData.fromOdorPortExit.X, RawData.fromOdorPortExit.Yshuffled, 'Color', [ .7 .7 .7 ] );
plot( RawData.fromOdorPortExit.X, RawData.fromOdorPortExit.Ymain, 'Color', 'k', 'LineWidth', 2 );
xlim( [ RawData.fromOdorPortExit.X(1) RawData.fromOdorPortExit.X(end) ] );
ylim( [ 0 100 ] );
xlabel('Time - odor port exit (sec)');


%%
