# Supplementary material for: Tuning of olfactory cortex ventral tenia tecta neurons to distinct task elements of goal-directed behavior
Source: eLife. 2020 Aug 4;9:e57268. doi: 10.7554/eLife.57268 (PMC7423337; doi:10.7554/eLife.57268)
Supplement: Figure 6—source data 1. [file elife-57268-fig6-data1.xlsx]

## Sheet: Sheet1
BX-VTT-NTg-VGLuT1-GAD-mRNAs
	mouse ID	# of VGluT1(+) cells		# of GAD65/67(+) cells
	180222B	85		7
	180223A	88		8
	180223B	86		9
